# Supplementary material for: Holistic Approach for the Comparative Assessment of Chemical Structure and Functional Properties of Major Categories of Agricultural Plastics
Source: Polymers (Basel). 2026 Jul 3;18(13):1656. doi: 10.3390/polym18131656 (PMC13363739; doi:10.3390/polym18131656)
Supplement: Supplementary file 1 [file polymers-18-01656-s001.zip]

Archive with 1 entries (1 files):
- polymers-4290860-supplementary.pdf
